# Supplementary material for: Study on seed-borne cultivable bacterial diversity and antibiotic resistance of Poa pratensis L
Source: Front Microbiol. 2024 Jan 31;15:1347760. doi: 10.3389/fmicb.2024.1347760 (PMC10864108; doi:10.3389/fmicb.2024.1347760)
Supplement: Supplementary file 1 [file Data_Sheet_1.zip]

Archive with 23 entries (20 files):
- Supplementary material/
- Supplementary material/.DS_Store
- __MACOSX/Supplementary material/._.DS_Store
- Supplementary material/Biofilm-forming ability/
- Supplementary material/Representative pictures of swimming motility/
- Supplementary material/MIC.xlsx
- __MACOSX/Supplementary material/._MIC.xlsx
- Supplementary material/Swimming motility.xlsx
- __MACOSX/Supplementary material/._Swimming motility.xlsx
- Supplementary material/Biofilm-forming ability/Crystal violet staining.JPG
- __MACOSX/Supplementary material/Biofilm-forming ability/._Crystal violet staining.JPG
- Supplementary material/Representative pictures of swimming motility/AD3.JPG
- __MACOSX/Supplementary material/Representative pictures of swimming motility/._AD3.JPG
- Supplementary material/Representative pictures of swimming motility/WY3.jpg
- __MACOSX/Supplementary material/Representative pictures of swimming motility/._WY3.jpg
- Supplementary material/Representative pictures of swimming motility/.DS_Store
- __MACOSX/Supplementary material/Representative pictures of swimming motility/._.DS_Store
- Supplementary material/Representative pictures of swimming motility/WY2.jpg
- __MACOSX/Supplementary material/Representative pictures of swimming motility/._WY2.jpg
- Supplementary material/Representative pictures of swimming motility/HJK1.JPG
- __MACOSX/Supplementary material/Representative pictures of swimming motility/._HJK1.JPG
- Supplementary material/Representative pictures of swimming motility/WY11.jpg
- __MACOSX/Supplementary material/Representative pictures of swimming motility/._WY11.jpg
