# Supplementary material for: Study on seed-borne cultivable bacterial diversity and antibiotic resistance of Poa pratensis L
Source: Front Microbiol. 2024 Jan 31;15:1347760. doi: 10.3389/fmicb.2024.1347760 (PMC10864108; doi:10.3389/fmicb.2024.1347760)
Supplement: Supplementary file 1 [file Data_Sheet_1.zip › Supplementary material/MIC.xlsx]

## Sheet: Sheet1
Code of Bacterial Strains	MIC( mg · L-1)
	SD	TET	RFP	CIP	GM	CAZ	OTC
WY1	10	1	1	1	1	20	1
WY2	80	3	80	3	5	5	3
WY3	40	1	1	1	1	20	1
WY4	10	1	1	3	1	40	1
WY5	2560	5	80	1	5	20	5
WY8	3	1	1	1	1	10	1
WY9	80	1	1	1	1	640	1
WY10	80	1	1	1	1	640	1
WY11	2560	5	80	3	5	3	3
WY12	80	5	80	1	5	5	3
WY13	3	1	1	3	1	3	1
WY14	3	1	1	1	1	20	1
WY15	1	1	1	1	1	1	1
XYNW2	10	1	1	1	1	160	1
XYNS2	80	1	1	1	1	640	1
XYNS3	40	1	1	3	1	640	1
XYNS4	40	1	1	5	1	10	3
XYNS6	40	1	20	5	1	10	1
XYNS8	3	3	1	1	1	3	3
XYNS10	80	1	1	1	1	640	1
XYNS12	320	1	1	1	10	20	1
HJK1	1280	3	80	1	10	20	3
HJK5	1280	3	80	1	5	20	3
HJK7	80	1	1	1	1	640	1
HJK8	160	1	3	1	1	20	1
HJK11	1280	5	3	1	3	10	3
YZ5	80	1	1	5	1	5	1
YZ9	10	1	1	5	1	80	1
YZ10	20	1	1	1	1	5	1
YZ12	80	1	1	1	1	640	1
YZ15	80	1	1	1	3	640	1
AD3	20	3	1	1	1	3	3
AD5	80	1	1	1	1	640	1
AD7	80	1	1	1	1	3	1
AD10	10	1	1	1	1	80	1
WY(Y)3	1	1	1	1	1	3	1
WY(Y)5	160	3	1	3	3	40	3
WY(Y)14	10	1	1	1	1	3	1
WY(Y)15	40	1	1	1	1	20	1
WY(Y)19	10	1	1	1	1	3	1
Note: In the table, SD represents sulfadiazine, TET represents tetracycline, RFP represents rifampicin, CIP represents ciprofloxacin, GM represents gentamicin, CAZ represents ceftazidime, and OTC represents oxytetracycline.
