# Supplementary material for: Study on seed-borne cultivable bacterial diversity and antibiotic resistance of Poa pratensis L
Source: Front Microbiol. 2024 Jan 31;15:1347760. doi: 10.3389/fmicb.2024.1347760 (PMC10864108; doi:10.3389/fmicb.2024.1347760)
Supplement: Supplementary file 1 [file Data_Sheet_1.zip › Supplementary material/Swimming motility.xlsx]

## Sheet: 三次重复
The diameter of the turbid area of the bacteria on the swimming medium ( 3 replicates )
Code of bacterial strains	Turbidity area diamete(mm)	Code of bacterial strains	Turbidity area diamete(mm)	Code of bacterial strains	Turbidity area diamete(mm)	Code of bacterial strains	Turbidity area diamete(mm)	Code of bacterial strains	Turbidity area diamete(mm)
WY1	18	WY11	43	XYNS4	7	HJK8	10	AD5	14
WY1	18	WY11	44	XYNS4	6	HJK8	9	AD5	15
WY1	17	WY11	42	XYNS4	7	HJK8	9	AD5	11
WY2	44	WY12	31	XYNS6	1	HJK11	29	AD7	6
WY2	53	WY12	31	XYNS6	1	HJK11	24	AD7	4
WY2	48	WY12	34	XYNS6	1	HJK11	27	AD7	4
WY3	0	WY13	3	XYNS8	30	YZ5	27	AD10	0
WY3	0	WY13	3	XYNS8	26	YZ5	24	AD10	0
WY3	0	WY13	2	XYNS8	27	YZ5	25	AD10	0
WY4	0	WY14	17	XYNS10	19	YZ9	0	WY(Y)3	2
WY4	0	WY14	17	XYNS10	20	YZ9	0	WY(Y)3	1
WY4	0	WY14	16	XYNS10	20	YZ9	0	WY(Y)3	1
WY5	44	WY15	13	XYNS12	2	YZ10	27	WY(Y)5	2
WY5	45	WY15	11	XYNS12	2	YZ10	24	WY(Y)5	1
WY5	45	WY15	11	XYNS12	3	YZ10	24	WY(Y)5	2
WY8	7	XYNS1	1	HJK1	37	YZ12	66	WY(Y)14	7
WY8	7	XYNS1	1	HJK1	34	YZ12	62	WY(Y)14	6
WY8	5	XYNS1	1	HJK1	36	YZ12	63	WY(Y)14	7
WY9	14	XYNS2	5	HJK5	33	YZ15	24	WY(Y)15	2
WY9	13	XYNS2	5	HJK5	34	YZ15	29	WY(Y)15	2
WY9	13	XYNS2	4	HJK5	34	YZ15	26	WY(Y)15	1
WY10	50	XYNS3	19	HJK7	15	AD3	22	WY(Y)19	4
WY10	60	XYNS3	17	HJK7	14	AD3	22	WY(Y)19	4
WY10	55	XYNS3	19	HJK7	14	AD3	20	WY(Y)19	2
